# Supplementary material for: Structural Basis of Parasitic HSP90 ATPase Inhibition by Small Molecules
Source: Pharmaceuticals (Basel). 2022 Oct 29;15(11):1341. doi: 10.3390/ph15111341 (PMC9692773; doi:10.3390/ph15111341)
Supplement: Supplementary file 1 [file pharmaceuticals-15-01341-s001.zip]

Archive with 1 entries (1 files):
- pharmaceuticals-1960191-supplementary.pdf
